# Supplementary material for: Global Regulator AdpA_1075 Regulates Morphological Differentiation and Ansamitocin Production in Actinosynnema pretiosum subsp. auranticum
Source: Bioengineering (Basel). 2022 Nov 21;9(11):719. doi: 10.3390/bioengineering9110719 (PMC9687425; doi:10.3390/bioengineering9110719)
Supplement: Supplementary file 1 [file bioengineering-09-00719-s001.zip]

Archive with 1 entries (1 files):
- bioengineering-2032800-supplementary.pdf
